# Supplementary material for: Discovery of a New World ladybird beetle Nephaspis indus Gordon, 1996 (Coleoptera: Coccinellidae: Scymnini) on the Island of Taiwan
Source: Biodivers Data J. 2016 Nov 17;(4):e10537. doi: 10.3897/BDJ.4.e10537 (PMC5136668; doi:10.3897/BDJ.4.e10537)
Supplement: XML Treatment for Nephaspi﻿s﻿ [file BDJ.4.e10537-treatment1.xml]

<!DOCTYPE tp:taxon-treatment
  PUBLIC "-//TaxonX//DTD Taxonomic Treatment Publishing DTD v0 20100105//EN" "tax-treatment-NSO.dtd">
<tp:taxon-treatment xmlns:tp="http://www.plazi.org/taxpub"><tp:treatment-meta><mixed-citation publication-type="journal"><person-group><name><surname>Chen</surname><given-names>Xiaosheng</given-names></name><name><surname>Xie</surname><given-names>Xiufeng</given-names></name><name><surname>Ren</surname><given-names>Shunxiang</given-names></name><name><surname>Wang</surname><given-names>Xingmin</given-names></name></person-group><article-title>Discovery of a New World ladybird beetle <italic><tp:taxon-name><tp:taxon-name-part taxon-name-part-type="genus">Nephaspis</tp:taxon-name-part> <tp:taxon-name-part taxon-name-part-type="species">indus</tp:taxon-name-part></tp:taxon-name></italic> Gordon, 1996 (<tp:taxon-name><tp:taxon-name-part taxon-name-part-type="order">Coleoptera</tp:taxon-name-part></tp:taxon-name>: <tp:taxon-name><tp:taxon-name-part taxon-name-part-type="family">Coccinellidae</tp:taxon-name-part></tp:taxon-name>: <tp:taxon-name><tp:taxon-name-part taxon-name-part-type="tribe">Scymnini</tp:taxon-name-part></tp:taxon-name>) on the Island of Taiwan</article-title><source>Biodivers Data J</source><day>17</day><month>11</month><year>2016</year><volume>2016</volume><issue>4</issue><pub-id pub-id-type="doi">10.3897/BDJ.4.e10537</pub-id></mixed-citation></tp:treatment-meta><tp:nomenclature><tp:taxon-name>
            <tp:taxon-name-part taxon-name-part-type="genus">Nephaspi﻿s﻿</tp:taxon-name-part>
          </tp:taxon-name><tp:taxon-authority>Casey, 18﻿99</tp:taxon-authority><tp:nomenclature-citation-list><tp:nomenclature-citation><tp:taxon-name>
                <tp:taxon-name-part taxon-name-part-type="genus">Nephaspis</tp:taxon-name-part>
              </tp:taxon-name><comment> Casey, 1899: 168. Type species: <italic><tp:taxon-name><tp:taxon-name-part taxon-name-part-type="genus">Nephaspis</tp:taxon-name-part> <tp:taxon-name-part taxon-name-part-type="species">gorhami</tp:taxon-name-part></tp:taxon-name></italic> Casey, 1899, by subsequent designation of <xref ref-type="bibr" rid="B3405700">Gordon 1972</xref>: 148.</comment></tp:nomenclature-citation><tp:nomenclature-citation><tp:taxon-name>
                <tp:taxon-name-part taxon-name-part-type="genus">Nephasis</tp:taxon-name-part>
              </tp:taxon-name><comment>: <xref ref-type="bibr" rid="B3405781">Korschefsky 1931</xref>: 168; <xref ref-type="bibr" rid="B3405640">Blackwelder 1945</xref>: 445 (misspelling).</comment></tp:nomenclature-citation><tp:nomenclature-citation><tp:taxon-name>
                <tp:taxon-name-part taxon-name-part-type="genus">Nephaspi﻿s﻿</tp:taxon-name-part>
              </tp:taxon-name><tp:type-species><tp:taxon-name><tp:taxon-name-part taxon-name-part-type="genus">Nephaspis</tp:taxon-name-part> <tp:taxon-name-part taxon-name-part-type="species">gorhami</tp:taxon-name-part></tp:taxon-name></tp:type-species><comment> Casey, 1899<xref ref-type="bibr" rid="B3405700">Gordon 1972</xref></comment></tp:nomenclature-citation></tp:nomenclature-citation-list></tp:nomenclature><tp:treatment-sec sec-type="Description"><title>Description</title><p>Body elongate oval, moderately convex, with dense pubescence, widest around middle of elytra.</p><p>Head with mouthparts directed posteroventrally in repose (Fig. <xref ref-type="fig" rid="F3405922">1</xref>a), concealing prosternum; frons wide (Fig. <xref ref-type="fig" rid="F3405922">1</xref>a), clypeus extended beyond eye, truncate anteriorly with large, apically rounded flange. Eyes large, finely faceted, inner ocular margin slightly arcuate. Antennae composed of 11 antennomeres (Fig. <xref ref-type="fig" rid="F3405922">1</xref>d); 1st antennomere strongly enlarged, curved and distinctly rounded on inner side; 2nd shorter and narrower than the 1st; 3rd obviously smaller than the 2nd; 4th to 6th as wide as 3rd; 7th to 11th forming a fusiform club (Fig. <xref ref-type="fig" rid="F3405922">1</xref>d). Labrum exposed, transverse, feebly emarginate anteriorly (Fig. <xref ref-type="fig" rid="F3405922">1</xref>a). Mandible with single apical tooth (Fig. <xref ref-type="fig" rid="F3405922">1</xref>c). Terminal maxillary palpomere stout, moderately securiform, apical margin strongly obliquely truncate (Fig. <xref ref-type="fig" rid="F3405922">1</xref>e). Labial palps with 3 palpomeres, terminal palpomere blunt, subcylindrical (Fig. <xref ref-type="fig" rid="F3405922">1</xref>f).</p><p>Pronotum convex, hind margin wider than anterior one (Fig. <xref ref-type="fig" rid="F3405924">2</xref>b, Fig. <xref ref-type="fig" rid="F3405924">2</xref>e). Pronotal hypomeron broad without delimited foveae (Fig. <xref ref-type="fig" rid="F3405922">1</xref>b). Prosternum short, straplike, slightly longer than anterior coxa, prosternal process very short, transversely oval (Fig. <xref ref-type="fig" rid="F3405922">1</xref>b); prosternal carinae narrowly separated, distinctly convergent anteriorly. Scutellum triangular (Fig. <xref ref-type="fig" rid="F3405924">2</xref>a). Elytra slightly wider than pronotum at base, surface finely punctate. Elytral epipleuron narrow and nearly horizontal, inner carina apically incomplete, reaching up to 1st abdominal ventrite. Mesoventrite short, tumid medially, anterior margin truncate, intercoxal area with hind margin deeply emarginate. Metaventrite strongly tumid, anterior margin distinctly ridged, median area strongly prominent forward. Abdomen with six ventrites (Fig. <xref ref-type="fig" rid="F3405924">2</xref>g). Abdominal postcoxal lines incomplete (Fig. <xref ref-type="fig" rid="F3405922">1</xref>j, Fig. <xref ref-type="fig" rid="F3405924">2</xref>g). Front leg slender (Fig. <xref ref-type="fig" rid="F3405922">1</xref>h), femora of hind leg distinctly enlarged (Fig. <xref ref-type="fig" rid="F3405922">1</xref>g); tibiae without apical spur; tarsi with 4 tarsomeres, claws simple without basal teeth (Fig. <xref ref-type="fig" rid="F3405922">1</xref>i).</p></tp:treatment-sec><tp:treatment-sec sec-type="Diagnosis"><title>Diagnosis</title><p><italic><tp:taxon-name><tp:taxon-name-part taxon-name-part-type="genus">Nephaspis</tp:taxon-name-part></tp:taxon-name></italic> Casey is similar to the Old World genus <italic><tp:taxon-name><tp:taxon-name-part taxon-name-part-type="genus">Clitostethus</tp:taxon-name-part></tp:taxon-name></italic> Weise, 1885 in general appearance and shares the following characters with the latter: body small, length less than 2 mm; antennae composed of 11 antennomeres (Fig. <xref ref-type="fig" rid="F3405922">1</xref>d); prosternum straplike, prosternal process short, transversely oval (Fig. <xref ref-type="fig" rid="F3405922">1</xref>b); abdominal postcoxal line incomplete (Fig. <xref ref-type="fig" rid="F3405922">1</xref>j, Fig. <xref ref-type="fig" rid="F3405924">2</xref>g); abdomen with six ventrites (Fig. <xref ref-type="fig" rid="F3405924">2</xref>g). <italic><tp:taxon-name><tp:taxon-name-part taxon-name-part-type="genus">Nephaspis</tp:taxon-name-part></tp:taxon-name></italic> is separated from <italic><tp:taxon-name><tp:taxon-name-part taxon-name-part-type="genus">Clitostethus</tp:taxon-name-part></tp:taxon-name></italic> mainly by the tarsi with 4 tarsomeres (Fig. <xref ref-type="fig" rid="F3405922">1</xref>i) and the stout basal antennomere (Fig. <xref ref-type="fig" rid="F3405922">1</xref>d). However, <italic><tp:taxon-name><tp:taxon-name-part taxon-name-part-type="genus">Clitostethus</tp:taxon-name-part></tp:taxon-name></italic> has the tarsi with 3 tarsomeres and the slender basal antennomere.</p></tp:treatment-sec><tp:treatment-sec sec-type="Distribution"><title>Distribution</title><p>This genus is apparently endemic to Neotropical region with a natural geographic range extending from southern United States (Florida, Louisiana and Texas) and Mexico to Argentina (<xref ref-type="bibr" rid="B3405771">Gordon 1996</xref>). In addition, several species of this genus are specialist predators of the spiralling whitefly, <italic><tp:taxon-name><tp:taxon-name-part taxon-name-part-type="genus">Aleurodicus</tp:taxon-name-part> <tp:taxon-name-part taxon-name-part-type="species">dispersus</tp:taxon-name-part></tp:taxon-name></italic>. As important biological control agents against the spiralling whitefly, these members of <italic><tp:taxon-name><tp:taxon-name-part taxon-name-part-type="genus">Nephaspis</tp:taxon-name-part></tp:taxon-name></italic> have been introduced into different parts of the world, such as Hawaii, Guam, Fiji, Taiwan and Thailand (<xref ref-type="bibr" rid="B3405868">Waterhouse and Norris 1989</xref>, <xref ref-type="bibr" rid="B3405670">Chien et al. 2002</xref>, <xref ref-type="bibr" rid="B3405800">Napompeth 2004</xref>).</p></tp:treatment-sec><tp:treatment-sec><!--Section generated to contain objects referenced in tp:taxon-treatment.--><fig id="F3405922" position="float" orientation="portrait"><label>Figure 1.</label><caption><p>Figure 1. Main characters of the genus <italic><tp:taxon-name><tp:taxon-name-part taxon-name-part-type="genus">Nephaspis</tp:taxon-name-part></tp:taxon-name></italic> Casey: (a) head; (b) prothorax, ventral; (c) mandible; (d) antenna; (e) maxilla; (f) labium; (g) hind leg; (h) front leg; (i) tarsi; (j) part of abdominal ventrite 1 and 2. Scale bars: a =0.5 mm, b =0.2 mm, c–j =0.1 mm.</p></caption><graphic xmlns:xlink="http://www.w3.org/1999/xlink" xlink:href="biodiversity_data_journal-4-e10537-g001.jpg" position="float" id="oo_102385.jpg" orientation="portrait" xlink:type="simple"/></fig><fig id="F3405924" position="float" orientation="portrait"><label>Figure 2.</label><caption><p>Figure 2. <italic><tp:taxon-name><tp:taxon-name-part taxon-name-part-type="genus">Nephaspis</tp:taxon-name-part> <tp:taxon-name-part taxon-name-part-type="species">indus</tp:taxon-name-part></tp:taxon-name></italic> Gordon, 1996: (a–c) male; (d–f) female; (a, d) dorsal view; (b, e) frontal view; (c, f) lateral view; (g) abdomen; (h) penis; (i) apex of penis; (j) tegmen, ventral view; (k) tegmen, lateral view. Scale bars: a–f = 0.5 mm, g–h = 0.2 mm, i–k = 0.1 mm.</p></caption><graphic xmlns:xlink="http://www.w3.org/1999/xlink" xlink:href="biodiversity_data_journal-4-e10537-g002.jpg" position="float" id="oo_102386.jpg" orientation="portrait" xlink:type="simple"/></fig></tp:treatment-sec><ref-list><ref id="B3405700"><element-citation xmlns:xlink="http://www.w3.org/1999/xlink" publication-type="article" xlink:type="simple"><person-group person-group-type="author"><name name-style="western"><surname>Gordon</surname><given-names>R. D.</given-names></name></person-group><year>1972</year><article-title>A review of the genus <italic><tp:taxon-name><tp:taxon-name-part taxon-name-part-type="genus">Nephaspis</tp:taxon-name-part></tp:taxon-name></italic> Casey and a comparison with the genus <italic><tp:taxon-name><tp:taxon-name-part taxon-name-part-type="genus">Clitostethus</tp:taxon-name-part></tp:taxon-name></italic> Weise (<tp:taxon-name><tp:taxon-name-part taxon-name-part-type="order">Coleoptera</tp:taxon-name-part></tp:taxon-name>: <tp:taxon-name><tp:taxon-name-part taxon-name-part-type="family">Coccinellidae</tp:taxon-name-part></tp:taxon-name>)</article-title><source>Revista de Agricultura Piracicaba</source><volume>47</volume><fpage>145</fpage><lpage>154</lpage><comment content-type="language">English</comment></element-citation></ref><ref id="B3405781"><element-citation xmlns:xlink="http://www.w3.org/1999/xlink" publication-type="book" xlink:type="simple"><person-group person-group-type="author"><name name-style="western"><surname>Korschefsky</surname><given-names>R.</given-names></name></person-group><year>1931</year><source>Coleopterorum Catologus. Pars 118. <tp:taxon-name><tp:taxon-name-part taxon-name-part-type="family">Coccinellidae</tp:taxon-name-part></tp:taxon-name>. I</source><publisher-name>W. Junk</publisher-name><publisher-loc>Berlin</publisher-loc><size units="page">224</size></element-citation></ref><ref id="B3405640"><element-citation xmlns:xlink="http://www.w3.org/1999/xlink" publication-type="article" xlink:type="simple"><person-group person-group-type="author"><name name-style="western"><surname>Blackwelder</surname><given-names>R. E.</given-names></name></person-group><year>1945</year><article-title>Checklist of the coleopterous insects of Mexico, Central America, the West Indies, and South America. Part 3.</article-title><source>United States National Museum Bulletin</source><volume>185</volume><fpage>343</fpage><lpage>550</lpage><comment content-type="language">English</comment><pub-id pub-id-type="doi">10.5479/si.03629236.185.3</pub-id></element-citation></ref><ref id="B3405771"><element-citation xmlns:xlink="http://www.w3.org/1999/xlink" publication-type="article" xlink:type="simple"><person-group person-group-type="author"><name name-style="western"><surname>Gordon</surname><given-names>R. D.</given-names></name></person-group><year>1996</year><article-title>South American <tp:taxon-name><tp:taxon-name-part taxon-name-part-type="family">Coccinellidae</tp:taxon-name-part></tp:taxon-name> (<tp:taxon-name><tp:taxon-name-part taxon-name-part-type="order">Coleoptera</tp:taxon-name-part></tp:taxon-name>). Part V: A taxonomic revision of the genus <italic><tp:taxon-name><tp:taxon-name-part taxon-name-part-type="genus">Nephaspis</tp:taxon-name-part></tp:taxon-name></italic> Casey</article-title><source>Frustula Entomologica</source><volume>19</volume><fpage>1</fpage><lpage>50</lpage><comment content-type="language">English</comment></element-citation></ref><ref id="B3405868"><element-citation xmlns:xlink="http://www.w3.org/1999/xlink" publication-type="article" xlink:type="simple"><person-group person-group-type="author"><name name-style="western"><surname>Waterhouse</surname><given-names>D. F.</given-names></name><name name-style="western"><surname>Norris</surname><given-names>K. R.</given-names></name></person-group><year>1989</year><article-title>Biological control: Pacific prospects—Supplement 1</article-title><source>Australian Centre for International Agricultural Research</source><volume>12</volume><fpage>11</fpage><lpage>12</lpage><comment content-type="language">English</comment></element-citation></ref><ref id="B3405670"><element-citation xmlns:xlink="http://www.w3.org/1999/xlink" publication-type="article" xlink:type="simple"><person-group person-group-type="author"><name name-style="western"><surname>Chien</surname><given-names>C. C.</given-names></name><name name-style="western"><surname>Chou</surname><given-names>L. Y.</given-names></name><name name-style="western"><surname>Chang</surname><given-names>S. C.</given-names></name></person-group><year>2002</year><article-title>Occurrence and biological control of <italic><tp:taxon-name><tp:taxon-name-part taxon-name-part-type="genus">Aleurodicus</tp:taxon-name-part> <tp:taxon-name-part taxon-name-part-type="species">dispersus</tp:taxon-name-part></tp:taxon-name></italic></article-title><source>Formosan Entomologist (Special Publication)</source><volume>3</volume><fpage>93</fpage><lpage>109</lpage><comment content-type="language">Chinese with English summary</comment></element-citation></ref><ref id="B3405800"><element-citation xmlns:xlink="http://www.w3.org/1999/xlink" publication-type="website" xlink:type="simple"><person-group person-group-type="author"><name name-style="western"><surname>Napompeth</surname><given-names>B.</given-names></name></person-group><article-title>Management of invasive alien species in Thailand</article-title><uri xlink:type="simple">http://www.agnet.org/htmlarea_file/library/20110718163847/eb544.pdf</uri><date-in-citation content-type="access-date">2016-07-25T00:00:00+03:00</date-in-citation></element-citation></ref></ref-list></tp:taxon-treatment>
