# Supplementary material for: Discovery of a New World ladybird beetle Nephaspis indus Gordon, 1996 (Coleoptera: Coccinellidae: Scymnini) on the Island of Taiwan
Source: Biodivers Data J. 2016 Nov 17;(4):e10537. doi: 10.3897/BDJ.4.e10537 (PMC5136668; doi:10.3897/BDJ.4.e10537)
Supplement: XML Treatment for Nephaspis indu﻿s [file BDJ.4.e10537-treatment2.xml]

<!DOCTYPE tp:taxon-treatment
  PUBLIC "-//TaxonX//DTD Taxonomic Treatment Publishing DTD v0 20100105//EN" "tax-treatment-NSO.dtd">
<tp:taxon-treatment xmlns:tp="http://www.plazi.org/taxpub"><tp:treatment-meta><mixed-citation publication-type="journal"><person-group><name><surname>Chen</surname><given-names>Xiaosheng</given-names></name><name><surname>Xie</surname><given-names>Xiufeng</given-names></name><name><surname>Ren</surname><given-names>Shunxiang</given-names></name><name><surname>Wang</surname><given-names>Xingmin</given-names></name></person-group><article-title>Discovery of a New World ladybird beetle <italic><tp:taxon-name><tp:taxon-name-part taxon-name-part-type="genus">Nephaspis</tp:taxon-name-part> <tp:taxon-name-part taxon-name-part-type="species">indus</tp:taxon-name-part></tp:taxon-name></italic> Gordon, 1996 (<tp:taxon-name><tp:taxon-name-part taxon-name-part-type="order">Coleoptera</tp:taxon-name-part></tp:taxon-name>: <tp:taxon-name><tp:taxon-name-part taxon-name-part-type="family">Coccinellidae</tp:taxon-name-part></tp:taxon-name>: <tp:taxon-name><tp:taxon-name-part taxon-name-part-type="tribe">Scymnini</tp:taxon-name-part></tp:taxon-name>) on the Island of Taiwan</article-title><source>Biodivers Data J</source><day>17</day><month>11</month><year>2016</year><volume>2016</volume><issue>4</issue><pub-id pub-id-type="doi">10.3897/BDJ.4.e10537</pub-id></mixed-citation></tp:treatment-meta><tp:nomenclature><tp:taxon-name><tp:taxon-name-part taxon-name-part-type="genus">Nephaspis</tp:taxon-name-part> <tp:taxon-name-part taxon-name-part-type="species">indu﻿s</tp:taxon-name-part></tp:taxon-name><tp:taxon-authority>Gordon, 1996</tp:taxon-authority><tp:nomenclature-citation-list><tp:nomenclature-citation><tp:taxon-name><tp:taxon-name-part taxon-name-part-type="genus">Nephaspis</tp:taxon-name-part> <tp:taxon-name-part taxon-name-part-type="species">indus</tp:taxon-name-part></tp:taxon-name><comment> Gordon, 1996: 43;<xref ref-type="bibr" rid="B3405907">Yu 2011</xref>: 88.</comment></tp:nomenclature-citation><tp:nomenclature-citation><tp:taxon-name><tp:taxon-name-part taxon-name-part-type="genus">Nephaspis</tp:taxon-name-part> <tp:taxon-name-part taxon-name-part-type="species">amnicola</tp:taxon-name-part></tp:taxon-name><comment>: <xref ref-type="bibr" rid="B3405897">Yoshida and Mau 1985</xref> (nec. <xref ref-type="bibr" rid="B3405887">Wingo 1952</xref>​)</comment></tp:nomenclature-citation></tp:nomenclature-citation-list></tp:nomenclature><tp:treatment-sec sec-type="materials"><title>Materials</title><list list-type="alpha-lower" list-content="occurrences"><list-item><p><bold>Type status:</bold> <named-content xmlns:xlink="http://www.w3.org/1999/xlink" content-type="dwc:typeStatus" xlink:type="simple">Other material</named-content>. <bold>Occurrence:</bold> catalogNumber: <named-content xmlns:xlink="http://www.w3.org/1999/xlink" content-type="dwc:catalogNumber" xlink:type="simple">SCAU (E) 11661</named-content>; recordedBy: <named-content xmlns:xlink="http://www.w3.org/1999/xlink" content-type="dwc:recordedBy" xlink:type="simple">Ren Shun-Xiang</named-content>; individualCount: <named-content xmlns:xlink="http://www.w3.org/1999/xlink" content-type="dwc:individualCount" xlink:type="simple">8</named-content>; sex: <named-content xmlns:xlink="http://www.w3.org/1999/xlink" content-type="dwc:sex" xlink:type="simple">male</named-content>; lifeStage: <named-content xmlns:xlink="http://www.w3.org/1999/xlink" content-type="dwc:lifeStage" xlink:type="simple">adult</named-content>; <bold>Taxon:</bold> scientificName: <named-content xmlns:xlink="http://www.w3.org/1999/xlink" content-type="dwc:scientificName" xlink:type="simple"><tp:taxon-name><tp:taxon-name-part taxon-name-part-type="genus">Nephaspis</tp:taxon-name-part> <tp:taxon-name-part taxon-name-part-type="species">indus</tp:taxon-name-part></tp:taxon-name></named-content>; <bold>Location:</bold> island: <named-content xmlns:xlink="http://www.w3.org/1999/xlink" content-type="dwc:island" xlink:type="simple">Taiwan</named-content>; locality: <named-content xmlns:xlink="http://www.w3.org/1999/xlink" content-type="dwc:locality" xlink:type="simple">Zhiben, Taidong county</named-content>; verbatimElevation: <named-content xmlns:xlink="http://www.w3.org/1999/xlink" content-type="dwc:verbatimElevation" xlink:type="simple">140 m</named-content>; locationRemarks: <named-content xmlns:xlink="http://www.w3.org/1999/xlink" content-type="dwc:locationRemarks" xlink:type="simple">label transliteration: "Taiwan, Taidong, Zhiben, 2012.08.20, Ren Shunxiang"; [台湾台东知本 140 m, 22°41.63'N 120°59.94'E, 2012.08.20, sweeping, 任顺祥]</named-content>; verbatimCoordinates: <named-content xmlns:xlink="http://www.w3.org/1999/xlink" content-type="dwc:verbatimCoordinates" xlink:type="simple">22°41.63'N 120°59.94'E</named-content>; decimalLatitude: <named-content xmlns:xlink="http://www.w3.org/1999/xlink" content-type="dwc:decimalLatitude" xlink:type="simple">22.6938</named-content>; decimalLongitude: <named-content xmlns:xlink="http://www.w3.org/1999/xlink" content-type="dwc:decimalLongitude" xlink:type="simple">120.999</named-content>; georeferenceProtocol: <named-content xmlns:xlink="http://www.w3.org/1999/xlink" content-type="dwc:georeferenceProtocol" xlink:type="simple">label</named-content>; <bold>Identification:</bold> identifiedBy: <named-content xmlns:xlink="http://www.w3.org/1999/xlink" content-type="dwc:identifiedBy" xlink:type="simple">Xiaosheng Chen</named-content>; dateIdentified: <named-content xmlns:xlink="http://www.w3.org/1999/xlink" content-type="dwc:dateIdentified" xlink:type="simple">2016</named-content>; <bold>Event:</bold> samplingProtocol: <named-content xmlns:xlink="http://www.w3.org/1999/xlink" content-type="dwc:samplingProtocol" xlink:type="simple">sweeping</named-content>; eventDate: <named-content xmlns:xlink="http://www.w3.org/1999/xlink" content-type="dwc:eventDate" xlink:type="simple">2012-8-20</named-content>; <bold>Record Level:</bold> modified: <named-content xmlns:xlink="http://www.w3.org/1999/xlink" content-type="dwc:modified" xlink:type="simple">2016-05-13T10:24:32Z</named-content>; language: <named-content xmlns:xlink="http://www.w3.org/1999/xlink" content-type="dwc:language" xlink:type="simple">en</named-content>; collectionCode: <named-content xmlns:xlink="http://www.w3.org/1999/xlink" content-type="dwc:collectionCode" xlink:type="simple">Insects</named-content>; basisOfRecord: <named-content xmlns:xlink="http://www.w3.org/1999/xlink" content-type="dwc:basisOfRecord" xlink:type="simple">PreservedSpecimen</named-content></p></list-item><list-item><p><bold>Type status:</bold> <named-content xmlns:xlink="http://www.w3.org/1999/xlink" content-type="dwc:typeStatus" xlink:type="simple">Other material</named-content>. <bold>Occurrence:</bold> catalogNumber: <named-content xmlns:xlink="http://www.w3.org/1999/xlink" content-type="dwc:catalogNumber" xlink:type="simple">SCAU (E) 11670</named-content>; recordedBy: <named-content xmlns:xlink="http://www.w3.org/1999/xlink" content-type="dwc:recordedBy" xlink:type="simple">Ren Shun-Xiang</named-content>; individualCount: <named-content xmlns:xlink="http://www.w3.org/1999/xlink" content-type="dwc:individualCount" xlink:type="simple">7</named-content>; sex: <named-content xmlns:xlink="http://www.w3.org/1999/xlink" content-type="dwc:sex" xlink:type="simple">female</named-content>; lifeStage: <named-content xmlns:xlink="http://www.w3.org/1999/xlink" content-type="dwc:lifeStage" xlink:type="simple">adult</named-content>; <bold>Taxon:</bold> scientificName: <named-content xmlns:xlink="http://www.w3.org/1999/xlink" content-type="dwc:scientificName" xlink:type="simple"><tp:taxon-name><tp:taxon-name-part taxon-name-part-type="genus">Nephaspis</tp:taxon-name-part> <tp:taxon-name-part taxon-name-part-type="species">indus</tp:taxon-name-part></tp:taxon-name></named-content>; <bold>Location:</bold> island: <named-content xmlns:xlink="http://www.w3.org/1999/xlink" content-type="dwc:island" xlink:type="simple">Taiwan</named-content>; locality: <named-content xmlns:xlink="http://www.w3.org/1999/xlink" content-type="dwc:locality" xlink:type="simple">Zhiben, Taidong county</named-content>; verbatimElevation: <named-content xmlns:xlink="http://www.w3.org/1999/xlink" content-type="dwc:verbatimElevation" xlink:type="simple">140 m</named-content>; locationRemarks: <named-content xmlns:xlink="http://www.w3.org/1999/xlink" content-type="dwc:locationRemarks" xlink:type="simple">label transliteration: "Taiwan, Taidong, Zhiben, 2012.08.20, Ren Shunxiang"; [台湾台东知本 140 m, 22°41.63'N 120°59.94'E, 2012.08.21, sweeping, 任顺祥]</named-content>; verbatimCoordinates: <named-content xmlns:xlink="http://www.w3.org/1999/xlink" content-type="dwc:verbatimCoordinates" xlink:type="simple">22°41.63'N 120°59.94'E</named-content>; decimalLatitude: <named-content xmlns:xlink="http://www.w3.org/1999/xlink" content-type="dwc:decimalLatitude" xlink:type="simple">22.6938</named-content>; decimalLongitude: <named-content xmlns:xlink="http://www.w3.org/1999/xlink" content-type="dwc:decimalLongitude" xlink:type="simple">120.999</named-content>; georeferenceProtocol: <named-content xmlns:xlink="http://www.w3.org/1999/xlink" content-type="dwc:georeferenceProtocol" xlink:type="simple">label</named-content>; <bold>Identification:</bold> identifiedBy: <named-content xmlns:xlink="http://www.w3.org/1999/xlink" content-type="dwc:identifiedBy" xlink:type="simple">Xiaosheng Chen</named-content>; dateIdentified: <named-content xmlns:xlink="http://www.w3.org/1999/xlink" content-type="dwc:dateIdentified" xlink:type="simple">2016</named-content>; <bold>Event:</bold> samplingProtocol: <named-content xmlns:xlink="http://www.w3.org/1999/xlink" content-type="dwc:samplingProtocol" xlink:type="simple">sweeping</named-content>; eventDate: <named-content xmlns:xlink="http://www.w3.org/1999/xlink" content-type="dwc:eventDate" xlink:type="simple">2012-8-20</named-content>; <bold>Record Level:</bold> modified: <named-content xmlns:xlink="http://www.w3.org/1999/xlink" content-type="dwc:modified" xlink:type="simple">2016-05-13T10:24:32Z</named-content>; language: <named-content xmlns:xlink="http://www.w3.org/1999/xlink" content-type="dwc:language" xlink:type="simple">en</named-content>; collectionCode: <named-content xmlns:xlink="http://www.w3.org/1999/xlink" content-type="dwc:collectionCode" xlink:type="simple">Insects</named-content>; basisOfRecord: <named-content xmlns:xlink="http://www.w3.org/1999/xlink" content-type="dwc:basisOfRecord" xlink:type="simple">PreservedSpecimen</named-content></p></list-item></list></tp:treatment-sec><tp:treatment-sec sec-type="Description"><title>Description</title><p>TL: 1.23–1.32 mm, TW: 0.87–0.92mm, TH: 0.67–0.69mm, TL/TW: 1.41–1.43, PL/PW: 0.52–0.53, EL/EW: 1.05–1.07, HW/PW: 0.61–0.62, PW/EW: 0.84–0.85.</p><p>Body rounded oval, moderately convex, dorsum covered with white pubescence (Fig. <xref ref-type="fig" rid="F3405924">2</xref>a–f). Head, antennae and mouthparts yellow in male (Fig. <xref ref-type="fig" rid="F3405924">2</xref>a–c). Pronotum yellow with dark brown at central base. Scutellum black. Elytra black with apical 1/15 yellow. Prothoracic hypomeron and prosternum yellow. Mesoventrite and metaventrite reddish brown to black. Elytral epipleuron black. Legs yellow.</p><p>Head with fine frontal punctures, as large as eye facets, 0.5 diameter apart. Eyes densely faceted, interocular distance 0.44 times head width. Pronotal punctures smaller than those on frons, 1.0–1.5 diameters apart. Surface of elytra with punctures larger than those on pronotum, separated by 1.0–2.0 diameters. Prosternal process very short, transversely oval (Fig. <xref ref-type="fig" rid="F3405922">1</xref>b). Abdominal postcoxal lines strongly recurved and distinctly incomplete laterally (Fig. <xref ref-type="fig" rid="F3405924">2</xref>g), nearly reaching posterior margin of abdominal ventrite 1, area enclosed by lines coarsely punctate, broadly smooth along line. Abdominal ventrite 5 with apex truncate in both sexes.</p><p>Male genitalia. Penis long, strongly curved at basal 1/2 length (Fig. <xref ref-type="fig" rid="F3405924">2</xref>h); penis capsule with long inner arm and short outer arm; apex of penis with membranous appendage (Fig. <xref ref-type="fig" rid="F3405924">2</xref>i). Tegmen stout (Fig. <xref ref-type="fig" rid="F3405924">2</xref>j–k) with penis guide widest at base, tapering gradually to pointed apex in ventral view (Fig. <xref ref-type="fig" rid="F3405924">2</xref>j) and its base with prominent dorsal keel in lateral view (Fig. <xref ref-type="fig" rid="F3405924">2</xref>k). Parameres tapering toward apex, as long as 2/3 length of penis guide, covered with several long setae at apices (Fig. <xref ref-type="fig" rid="F3405924">2</xref>k).</p><p>Female externally similar to male but with black pronotum (Fig. <xref ref-type="fig" rid="F3405924">2</xref>d) except anterolateral angles yellow (Fig. <xref ref-type="fig" rid="F3405924">2</xref>e–f); head yellow with vertex dark brown (Fig. <xref ref-type="fig" rid="F3405924">2</xref>e).</p></tp:treatment-sec><tp:treatment-sec sec-type="Diagnosis"><title>Diagnosis</title><p>This species is similar to <italic><tp:taxon-name><tp:taxon-name-part taxon-name-part-type="genus">Nephaspis</tp:taxon-name-part> <tp:taxon-name-part taxon-name-part-type="species">bicolor</tp:taxon-name-part></tp:taxon-name></italic> Gordon, 1982 in general appearance, but can be distinguished from the latter by details of male genitalia, particularly the stout penis guide with a dorsal keel at basal 1/3 length in lateral view (Fig. <xref ref-type="fig" rid="F3405924">2</xref>k) and the black pronotum with yellow anterolateral angles in female (Fig. <xref ref-type="fig" rid="F3405924">2</xref>e). In <italic><tp:taxon-name><tp:taxon-name-part taxon-name-part-type="genus">N.</tp:taxon-name-part> <tp:taxon-name-part taxon-name-part-type="species">bicolor</tp:taxon-name-part></tp:taxon-name></italic>, the penis guide with a high dorsal keel at basal half in lateral view and the yellow pronotum with median 1/3 dark brown in female (<xref ref-type="bibr" rid="B3405771">Gordon 1996</xref>).</p></tp:treatment-sec><tp:treatment-sec sec-type="Distribution"><title>Distribution</title><p>Taiwan, Hawaii, Trinidad, Honduras.</p></tp:treatment-sec><tp:treatment-sec sec-type="Notes"><title>Notes</title><p>There was some confusion about the taxonomy and nomenclature of <italic><tp:taxon-name><tp:taxon-name-part taxon-name-part-type="genus">N.</tp:taxon-name-part> <tp:taxon-name-part taxon-name-part-type="species">indus</tp:taxon-name-part></tp:taxon-name></italic>. This species was introduced from Honduras, Trinidad and the West Indies into Hawaii as <italic><tp:taxon-name><tp:taxon-name-part taxon-name-part-type="genus">N.</tp:taxon-name-part> <tp:taxon-name-part taxon-name-part-type="species">amnicola</tp:taxon-name-part></tp:taxon-name></italic> in 1979–1980 where it became effective in biological control of the spiralling whitefly (<xref ref-type="bibr" rid="B3405790">Kumashiro et al. 1983</xref>). A few years later, <xref ref-type="bibr" rid="B3405771">Gordon (1996)</xref> described a new species, <italic><tp:taxon-name><tp:taxon-name-part taxon-name-part-type="genus">N.</tp:taxon-name-part> <tp:taxon-name-part taxon-name-part-type="species">indus</tp:taxon-name-part></tp:taxon-name></italic>, based on the specimens from Hawaii. Actually, this is a Trinidadian species, although the type series were all from Hawaii. He also pointed out that the male genitalia figured in <xref ref-type="bibr" rid="B3405721">Gordon (1982)</xref> for <italic><tp:taxon-name><tp:taxon-name-part taxon-name-part-type="genus">N.</tp:taxon-name-part> <tp:taxon-name-part taxon-name-part-type="species">bicolor</tp:taxon-name-part></tp:taxon-name></italic> are those of <italic><tp:taxon-name><tp:taxon-name-part taxon-name-part-type="genus">N.</tp:taxon-name-part> <tp:taxon-name-part taxon-name-part-type="species">indus</tp:taxon-name-part></tp:taxon-name></italic>, because a male of the latter species was mixed in with the type series of <italic><tp:taxon-name><tp:taxon-name-part taxon-name-part-type="genus">N.</tp:taxon-name-part> <tp:taxon-name-part taxon-name-part-type="species">bicolor</tp:taxon-name-part></tp:taxon-name></italic> and that was the specimen selected for illustration (<xref ref-type="bibr" rid="B3405771">Gordon 1996</xref>).</p></tp:treatment-sec><tp:treatment-sec><!--Section generated to contain objects referenced in tp:taxon-treatment.--><fig id="F3405924" position="float" orientation="portrait"><label>Figure 2.</label><caption><p>Figure 2. <italic><tp:taxon-name><tp:taxon-name-part taxon-name-part-type="genus">Nephaspis</tp:taxon-name-part> <tp:taxon-name-part taxon-name-part-type="species">indus</tp:taxon-name-part></tp:taxon-name></italic> Gordon, 1996: (a–c) male; (d–f) female; (a, d) dorsal view; (b, e) frontal view; (c, f) lateral view; (g) abdomen; (h) penis; (i) apex of penis; (j) tegmen, ventral view; (k) tegmen, lateral view. Scale bars: a–f = 0.5 mm, g–h = 0.2 mm, i–k = 0.1 mm.</p></caption><graphic xmlns:xlink="http://www.w3.org/1999/xlink" xlink:href="biodiversity_data_journal-4-e10537-g002.jpg" position="float" id="oo_102386.jpg" orientation="portrait" xlink:type="simple"/></fig><fig id="F3405922" position="float" orientation="portrait"><label>Figure 1.</label><caption><p>Figure 1. Main characters of the genus <italic><tp:taxon-name><tp:taxon-name-part taxon-name-part-type="genus">Nephaspis</tp:taxon-name-part></tp:taxon-name></italic> Casey: (a) head; (b) prothorax, ventral; (c) mandible; (d) antenna; (e) maxilla; (f) labium; (g) hind leg; (h) front leg; (i) tarsi; (j) part of abdominal ventrite 1 and 2. Scale bars: a =0.5 mm, b =0.2 mm, c–j =0.1 mm.</p></caption><graphic xmlns:xlink="http://www.w3.org/1999/xlink" xlink:href="biodiversity_data_journal-4-e10537-g001.jpg" position="float" id="oo_102385.jpg" orientation="portrait" xlink:type="simple"/></fig></tp:treatment-sec><ref-list><ref id="B3405907"><element-citation xmlns:xlink="http://www.w3.org/1999/xlink" publication-type="book" xlink:type="simple"><person-group person-group-type="author"><name name-style="western"><surname>Yu</surname><given-names>G. Y.</given-names></name></person-group><year>2011</year><source>Spiralling whitefly and its natural insect enemies</source><publisher-name>Science Press</publisher-name><publisher-loc>Beijing</publisher-loc><size units="page">211</size><comment content-type="language">Chinese with English summary</comment></element-citation></ref><ref id="B3405897"><element-citation xmlns:xlink="http://www.w3.org/1999/xlink" publication-type="article" xlink:type="simple"><person-group person-group-type="author"><name name-style="western"><surname>Yoshida</surname><given-names>H. A.</given-names></name><name name-style="western"><surname>Mau</surname><given-names>R. F. L.</given-names></name></person-group><year>1985</year><article-title>Life history and feeding behaviour of <italic><tp:taxon-name><tp:taxon-name-part taxon-name-part-type="genus">Naphaspis</tp:taxon-name-part> <tp:taxon-name-part taxon-name-part-type="species">amnicola</tp:taxon-name-part></tp:taxon-name></italic> Wingo</article-title><source>Proceedings of the Hawaiian Entomological Society</source><volume>25</volume><fpage>155</fpage><lpage>160</lpage><comment content-type="language">English</comment></element-citation></ref><ref id="B3405887"><element-citation xmlns:xlink="http://www.w3.org/1999/xlink" publication-type="article" xlink:type="simple"><person-group person-group-type="author"><name name-style="western"><surname>Wingo</surname><given-names>C. W.</given-names></name></person-group><year>1952</year><article-title>The <tp:taxon-name><tp:taxon-name-part taxon-name-part-type="family">Coccinellidae</tp:taxon-name-part></tp:taxon-name> (<tp:taxon-name><tp:taxon-name-part taxon-name-part-type="order">Coleoptera</tp:taxon-name-part></tp:taxon-name>) of the upper Mississippi basin</article-title><source>Iowa State College Journal of Science</source><volume>27</volume><fpage>15</fpage><lpage>53</lpage><comment content-type="language">English</comment></element-citation></ref><ref id="B3405771"><element-citation xmlns:xlink="http://www.w3.org/1999/xlink" publication-type="article" xlink:type="simple"><person-group person-group-type="author"><name name-style="western"><surname>Gordon</surname><given-names>R. D.</given-names></name></person-group><year>1996</year><article-title>South American <tp:taxon-name><tp:taxon-name-part taxon-name-part-type="family">Coccinellidae</tp:taxon-name-part></tp:taxon-name> (<tp:taxon-name><tp:taxon-name-part taxon-name-part-type="order">Coleoptera</tp:taxon-name-part></tp:taxon-name>). Part V: A taxonomic revision of the genus <italic><tp:taxon-name><tp:taxon-name-part taxon-name-part-type="genus">Nephaspis</tp:taxon-name-part></tp:taxon-name></italic> Casey</article-title><source>Frustula Entomologica</source><volume>19</volume><fpage>1</fpage><lpage>50</lpage><comment content-type="language">English</comment></element-citation></ref><ref id="B3405790"><element-citation xmlns:xlink="http://www.w3.org/1999/xlink" publication-type="article" xlink:type="simple"><person-group person-group-type="author"><name name-style="western"><surname>Kumashiro</surname><given-names>B. R.</given-names></name><name name-style="western"><surname>Lai</surname><given-names>P. Y.</given-names></name><name name-style="western"><surname>Funasaki</surname><given-names>G. Y.</given-names></name><name name-style="western"><surname>Teramoto</surname><given-names>K. K.</given-names></name></person-group><year>1983</year><article-title>Efficacy of <italic><tp:taxon-name><tp:taxon-name-part taxon-name-part-type="genus">Nephaspis</tp:taxon-name-part> <tp:taxon-name-part taxon-name-part-type="species">amnicola</tp:taxon-name-part></tp:taxon-name></italic> and <italic>Encarsia ?haitiensis</italic> in controlling <italic><tp:taxon-name><tp:taxon-name-part taxon-name-part-type="genus">Aleurodicus</tp:taxon-name-part> <tp:taxon-name-part taxon-name-part-type="species">dispersus</tp:taxon-name-part></tp:taxon-name></italic> in Hawaii</article-title><source>Proceedings of the Hawaiian Entomological Society</source><volume>24</volume><fpage>261</fpage><lpage>269</lpage><comment content-type="language">English</comment></element-citation></ref><ref id="B3405721"><element-citation xmlns:xlink="http://www.w3.org/1999/xlink" publication-type="article" xlink:type="simple"><person-group person-group-type="author"><name name-style="western"><surname>Gordon</surname><given-names>R. D.</given-names></name></person-group><year>1982</year><article-title>Two new species of <italic><tp:taxon-name><tp:taxon-name-part taxon-name-part-type="genus">Nephaspis</tp:taxon-name-part></tp:taxon-name></italic> Casey (<tp:taxon-name><tp:taxon-name-part taxon-name-part-type="order">Coleoptera</tp:taxon-name-part></tp:taxon-name>: <tp:taxon-name><tp:taxon-name-part taxon-name-part-type="family">Coccinellidae</tp:taxon-name-part></tp:taxon-name>) from Trinidad and Colombia.</article-title><source>Proceedings of the Entomological Society of Washington</source><volume>84</volume><issue>2</issue><fpage>332</fpage><lpage>336</lpage><comment content-type="language">English</comment></element-citation></ref></ref-list></tp:taxon-treatment>
